# Supplementary material for: Modeling Lysosomal Storage Diseases in the Zebrafish
Source: Front Mol Biosci. 2020 May 6;7:82. doi: 10.3389/fmolb.2020.00082 (PMC7218095; doi:10.3389/fmolb.2020.00082)
Supplement: Supplementary file 1 [file Table_1.xlsx]

## Sheet: Table S1
Table S1. List of published zebrafish LSD models
*all allele names are based on the ZFIN1 annotation, in cases where the reported model is not found on ZFIN, the authors' notations from the original publication are used
**both fully and partially penetrant phenotypes are included
§Phenotype MIM numbers were obtained from OMIM2, searches were performed using the human gene name, and all phenotype MIM numbers associated with each searched gene are included in Table S1; MIM numbers and descriptions in italics denote disorders linked to the searched gene but not currently classified as LSDs
Scope: the current list includes LSD models with reported phenotypes that differ from wildtype, resources for additional stable mutations in LSD-associated genes could be found through ZFIN1
1ZFIN. The Zebrafish Information Network. https://zfin.org
2OMIM. Online Mendelian Inheritance in Man. https://omim.org; https://www.ncbi.nlm.nih.gov/omim
Human gene	LSD	Phenotype MIM number§	Zebrafish gene	Zebrafish protein	Created allele*	Mutagen	Mutation type	Phenotypes reported** (time at which phenotype was reported, if indicted)	Implicated pathways	References
Sphingolipidoses
ASAH1	Farber lipogranulomatosis	228000 (Farber lipogranulomatosis); 159950 (spinal muscular atrophy with progressive myoclonic epilepsy)	asah1a, asah1b	N-acylsphingosine amidohydrolase (acid ceramidase) 1a, 1b	N/A	Morpholino	Morpholino targets 5' UTR of asah1b	Increased cell death in spinal cord (48 hpf)		Zhou et al., Am. J. Hum. Genet. (2012)
								Decreased motor neuron axonal branching (48 hpf)
								Increased body curvature (52 hpf)
ASAH1	Farber lipogranulomatosis	228000	asah1a, asah1b	N-acylsphingosine amidohydrolase (acid ceramidase) 1a, 1b	asah1a+68/+68; asah1b-20/-20	CRISPR-Cas9	asah1a: frameshift (net 68 bp insertion [73 bp insertion, 5 bp deletion] in exon 10); asah1b: frameshift/nonsense, (20 bp deletion in exon 10)	Ceramide accumulation (3.75 mpf)		Zhang et al., Sci. Rep. (2019)
								Decreased body size (3.5-4 mpf)
								Early mortality (4 mpf)
ARSA	Metachromatic leukodystrophy	250100	arsa	Arylsulfatase A	N/A	Morpholino	Morpholino targets splice donor site of arsa exon 1	Increased number of vacuolated macrophages with enlarged lysosomes and decreased speed (3 dpf)		Berg et al., Cell (2016)
								Increased susceptibility to tuberculous infection (larvae, 3 dpi)
GALC	Globoid cell leukodystrophy/Krabbe disease	245200	galca, galcb	Galactosylceramidase a, b	N/A	Morpholino	Morpholino targets splice donor site of galca exon 2 (MO_galca)	Minor alteration in neuroD expression pattern		Zizioli et al., Biochim. Biophys. Acta (2014)
GALC	Globoid cell leukodystrophy/Krabbe disease	245200	galca, galcb	Galactosylceramidase a, b	N/A	Morpholino	Morpholino targets splice donor site of galcb exon 2 (MO_galcb)	Minor alteration in neuroD expression pattern		Zizioli et al., Biochim. Biophys. Acta (2014)
GALC	Globoid cell leukodystrophy/Krabbe disease	245200	galca, galcb	Galactosylceramidase a, b	N/A	Morpholino	Co-injection of MO_galca and MO_galcb	Decreased/altered expression pattern of neuroD (24 hpf, 48 hpf)		Zizioli et al., Biochim. Biophys. Acta (2014)
								Increased apoptosis (24 hpf)
GBA	Gaucher disease	608013 (perinatal lethal); 230800 (type I); 230900 (type II); 231000 (type III); 231005 (type IIIC); 127750 (susceptibility to Lewy body dementia); 168600 (susceptibility to Parkinson disease, late-onset)	gba	Glucosidase, beta, acid	N/A	Morpholino	Morpholino targets splice donor site of gba exon 2	Increased ectopic expression of hematopoiesis marker (30 hpf)	Increased oxidative stress (24 hpf), disrupted canonical Wnt signaling (2 dpf, 4 dpf)	Zancan et al., Hum. Mol. Genet. (2015)
								Decreased expression of early bone development markers (2 dpf, 4 dpf)
								Decreased erythrocyte number (3 dpf)
								Mild trunk curvature (3 dpf)
								Thrombocytopenia (5 dpf)
								Misshapen notochord and intracellular vesicle accumulation (6 dpf)
								Decreased ossification in vertebrae centra and cephalic regions (10 dpf)
								Hepatomegaly (13 dpf)
GBA	Gaucher disease	608013 (perinatal lethal); 230800 (type I); 230900 (type II); 231000 (type III); 231005 (type IIIC)	gba	Glucosidase, beta, acid	gbasa1621/sa1621	N-ethyl-N-nitrosourea	Nonsense (G>A substitution in splice donor site of exon 4)	Decreased expression of early bone development markers (2 dpf, 4 dpf)	Disrupted canonical Wnt signaling (48 hpf, 7 dpf)	Zancan et al., Hum. Mol. Genet. (2015); Busch-Nentwich et al., ZFIN Direct Data Submission (2012)
								Trunk curvature (3 dpf)
								Decreased ossification in vertebrae centra and rostral regions (10 dpf)
								Hepatomegaly (10 dpf)
								Hepatosplenomegaly (3 mpf)
								Decreased erythrocyte number
GBA	Gaucher disease	608013 (perinatal lethal); 230800 (type I); 230900 (type II); 231000 (type III); 231005 (type IIIC)	gba	Glucosidase, beta, acid	gbash391/sh391	TALENs	Frameshift/nonsense (23 bp deletion in exon 7)	Sphingolipid accumulation (5 dpf, 12 wpf)		Keatinge et al., Hum. Mol. Genet. (2015); Watson et al., Neurobiol. Dis. (2019)
								Microglial activation (4 dpf, adult)
								Increased expression of inflammation regulator miR-155 (5 dpf, 12 wpf)
								Increased spine curvature (12 wpf)
								Increased levels of Gaucher disease biomarkers (chitotriosidase and β-hexosaminidase activity) (12 wpf)
								Decreased locomotion (12 wpf)
								Presence of enlarged Gaucher-like cells in multiple organs (12 wpf)
								Neurodegeneration (dopaminergic neuron loss, decreased levels of synuclein proteins, presence of ubiquitinated neuronal cytoplasmic inclusions) (12 wpf)
								Decreased mitochondrial complex activity, disrupted autophagy (12 wpf)
GBA	Gaucher disease	608013 (perinatal lethal); 230800 (type I); 230900 (type II); 231000 (type III); 231005 (type IIIC)	gba	Glucosidase, beta, acid	N/A	Morpholino	Morpholino targets splice donor site of gba exon 1	Increased numbers vacuolated macrophages with enlarged lysosomes and decreased speed (3 dpf)		Berg et al., Cell (2016)
								Increased susceptibility to tuberculous infection (larvae, 3 dpi)
								Stalled endocytic recycling (3 dpf)
GBA	Gaucher disease	608013 (perinatal lethal); 230800 (type I); 230900 (type II); 231000 (type III); 231005 (type IIIC)	gba	Glucosidase, beta, acid	gbaΔ31/Δ31	CRISPR-Cas9	Frameshift/nonsense (31 bp deletion in splice site region of exon 1)	Glucosylsphingosine accumulation (8 hpf-5 dpf)		Lelieveld et al., J. Lipid Res. (2019)
HEXA	Tay-Sachs disease	272800 (Tay-Sachs disease; GM2-gangliosidosis, several forms)	hexa	Hexosaminidase A	N/A	Morpholino	Morpholino targets splice donor site of hexa exon 2	Increased number of vacuolated macrophages with enlarged lysosomes and decreased speed (3 dpf)		Berg et al., Cell (2016)
								Increased susceptibility to tuberculous infection (larvae, 3 dpi)
HEXB	Sandhoff disease	268800	hexb	Hexosaminidase B	N/A	Morpholino	Two non-overlapping morpholinos target hexb 5' UTR	Downward body curvature with expanded yolk tube extension (28 hpf)		Kalén et al., Chem. Biol. (2009)
								Mild cell death (28 hpf)
								Yolk cell edema (28 hpf)
								Intersegmental vessel defects (48-56 hpf)
								Downward body curvature with small head (56 hpf)
								Decreased blood flow (56 hpf)
								Pericardial edema (56 hpf)
HEXB	Sandhoff disease	268800	hexb	Hexosaminidase B	hexb-14/-14	CRISPR-Cas9	Frameshift/nonsense (14 bp deletion in exon 1)	Abnormal lysosomes in microglia and radial glia (F0, 4 dpf)		Kuil et al., Glia (2019)
								Altered lysosome morphology in microglia (stable mutant, 3-5 dpf)
								Decreased locomotor activity (4-6 dpf)
								Increased number of lysosomal speckles in radial glia (5 dpf)
								Increased number of late-apoptotic cell in brain (5 dpf)
								Oligosaccharide accumulation in brain and internal organs (stable mutant, 1.5 ypf)
Mucolipidoses
GNPTAB	Mucolipidosis II α/β (I-cell disease); mucolipidosis III α/β (pseudo- Hurler polydystrophy)	252500 (mucolipidosis II α/β); 252600 (mucolipidosis III α/β)	gnptab	N-acetylglucosamine-1-phosphate transferase subunits α/β	N/A	Morpholino	Morpholino targets gnptab 5' UTR and splice donor site of gnptab exon 9	Decreased motility (24 hpf, 3 dpf), difficulty hatching	Increased cathepsin K activity in MLII zebrafish is associated with imbalanced TGF-β and BMP signaling; cathepsin K and TGF-β exhibit reciprocal regulation	Flanagan-Steet et al., Am. J. Pathol. (2009); Petrey et al., Dis. Model. Mech. (2012); Qian et al., J. Biol. Chem. (2015); Flanagan-Steet et al., J. Bone. Miner. Res. (2016); Flanagan-Steet et al., Cell Rep. (2018)
								Pericardial edema (48 hpf, 3 dpf), enlarged heart (3 dpf)
								Microphthalmia (48 hpf, 3 dpf)
								Abnormal inner ear development (48 hpf, 3 dpf, 5 dpf)
								Decreased yolk absorption (3 dpf)
								Absence of inflated swim bladder (3 dpf) and one or both pectoral fins (3 dpf)
								Craniofacial defects (3 dpf, 5 dpf)
								Altered chondrocyte differentiation (2-6 dpf) and osteogenesis programs (2-4 dpf)
								Increased cathepsin (1-4 dpf) activity, abnormal cathepsin K processing (2-4 dpf)
								Increased matrix metalloproteinase activity (2-4 dpf)
								Death by 5 to 6 dpf
GNPTAB	Mucolipidosis II α/β (I-cell disease); mucolipidosis III α/β (pseudo- Hurler polydystrophy)	252500 (mucolipidosis II α/β); 252600 (mucolipidosis III α/β)	gnptab	N-acetylglucosamine-1-phosphate transferase subunits α/β	gnptab-/- Line 1	TALENs	Unpublished	Altered cathepsin activity profile (increased Ctsk and Ctsl/z, decreased Ctss) (3-5 dpf)		Flanagan-Steet et al., Cell Rep. (2018)
GNPTAB	Mucolipidosis II α/β (I-cell disease); mucolipidosis III α/β (pseudo- Hurler polydystrophy)	252500 (mucolipidosis II α/β); 252600 (mucolipidosis III α/β)	gnptab	N-acetylglucosamine-1-phosphate transferase subunits α/β	gnptab-/- Line 2	TALENs	Unpublished	Altered cathepsin activity profile (increased Ctsk and Ctsl/z) (3-4 dpf)		Flanagan-Steet et al., Cell Rep. (2018)
GNPTG	Mucolipidosis III γ, variant pseudo- Hurler polydystrophy	252605	gnptg	N-acetylglucosamine-1-phosphate transferase subunits γ	gnptgzm00105646Tg/zm00105646Tg	DNA insertion	Transgenic insertion in exon 2	Decreased survival (up to 5 dpf)		Flanagan-Steet et al., Biochim. Biophys. Acta (2016)
								Delayed development (cleavage, gastrulation and shield stages)
MCOLN1	Mucolipidosis IV	252650	mcoln1a, mcoln1b	Mucolipin 1	mcoln1ahg82/hg82; mcoln1bhg84/hg84	TALENs/CRISPR-Cas9	mcoln1a: TALENs, frameshift/nonsense, net 10 bp insertion [11 bp insertion, 1 bp deletion] in exon 4; mcoln1b-/-: CRISPR-Cas9, frameshift/nonsense, 4 bp deletion in exon 2	Increased apoptosis in brain and eye (3 dpf)		Li et al., Hum. Mol. Genet. (2017)
								Hair cell defects (decreased number, abnormal morphology, autophagic vacuoles) (5 dpf)
								Eye pathologies (sporadic apoptotic bodies (3 dpf), cell loss and presence of storage material (8 mpf))
								LC3+ autophagosome accumulation in muscle fibers (8 mpf, 1 ypf)
								Skeletal muscle pathologies (abnormal morphology (1 ypf), mitochondrial dysfunction (4 mpf, 1 ypf), enlarged lysosomes (1 ypf))
								Gradual decrease in survival (30 % survival by 8 mpf)
MCOLN1	Mucolipidosis IV	252650	mcoln1a, mcoln1b	Mucolipin 1	mcoln1ahg82/hg82	TALENs	Frameshift/nonsense (net 10 bp insertion [11 bp insertion, 1 bp deletion] in exon 4)	Increased apoptosis in brain and eye (3 dpf)		Li et al., Hum. Mol. Genet. (2017)
MCOLN1	Mucolipidosis IV	252650	mcoln1a, mcoln1b	Mucolipin 1	mcoln1bhg84/hg84	CRISPR-Cas9	Frameshift/nonsense, 4 bp deletion in exon 2	Mildly increased apoptosis in brain and eye (3 dpf)		Li et al., Hum. Mol. Genet. (2017)
MCOLN1	Mucolipidosis IV	252650	mcoln1a, mcoln1b	Mucolipin 1	mcoln1ahkz13/hkz13 (biluo)	N-ethyl-N-nitrosourea	Missense (C>T (T519I) substitution) in exon 13	Abnormal microglia morphology (4 dpf)		Jin et al., iScience (2019)
								Phagosome accumulation in microglia due to impaired late endosome and lysosome fusion (3 dpf, 4 dpf), decreased neuron-microglia contact (5 dpf)
								Increased optic tectal neuron activity (6 dpf)
Neuronal ceroid lipofuscinoses
ATP13A2	CLN12/Kufor-Rakeb syndrome	606693 (Kufor-Rakeb syndrome); 617225 (spastic paraplegia 78, autosomal recessive)	atp13a2	ATPase cation transporting 13A2	N/A	Morpholino	Morpholino targets splice donor site of atp13a2 exon 1	Increased body curvature (48 hpf)		Lopes da Fonseca et al., Brain Res. Bull. (2013)
								Decreased survival (first 3 days of life)
								Decreased speed, abnormal light response (7 dpf)
ATP13A2	CLN12/Kufor-Rakeb syndrome	606693	atp13a2	ATPase cation transporting 13A2	N/A	Morpholino	Morpholinos target splice donor sites of atp13a2 exon 3 and exon 5	Abnormal motor neuron (2 dpf) and cerebellum (3 dpf) morphologies		Spataro et al., Hum. Genomics (2019)
CLN3	CLN3/Batten-Spielmeyer-Sjogren disease	204200	cln3	Lysosomal/endosomal transmembrane protein, battenin	N/A	Morpholino	Morpholino targets cln3 ATG	Abnormal brain (32 hpf, 4 dpf) and heart (4 dpf) morphology		Wager et al., PLoS One (2016)
								Neuron loss and altered neuron morphology (3 dpf), abnormal axon tracking (4 dpf), astrocytosis (4 dpf)
								Epileptiform activity in EEG (4 dpf)
								Decreased retina size (32 hpf, 4 dpf) and cellular proliferation in retina (4 dpf)
								Curved tail (4 dpf)
								Increased apoptosis, lysosome hypertrophy (4 dpf)
								Decreased mitochondrial function (4 dpf), co-localization of mitochondrial ATP synthase subunit c with lysosomal marker (4 dpf)
								Increased mortality (median survival 5 dpf)
								Altered locomotor behavior (36 hpf, 4 dpf)
CLN3	CLN3/Batten-Spielmeyer-Sjogren disease	204200	cln3	Lysosomal/endosomal transmembrane protein, battenin	N/A	Morpholino	Morpholino targets splice acceptor site of cln3 exon 3	Abnormal brain and heart morphology (4 dpf)		Wager et al., PLoS One (2016)
								Decreased retina size (4 dpf)
								Curved tail (4 dpf)
CTSD	CLN10	610127	ctsd	cathepsin D	N/A	Morpholino	Morpholino targets ctsd ATG	Increased body curvature (1-4 dpf)		Follo et al., PLoS One (2011); Follo et al., Biosci. Rep. (2013)
								Decreased whole body length (4 dpf)
								Skin hyperpigmentation (4 dpf)
								Impaired yolk absorption (4 dpf)
								Microphthalmia (4 dpf)
								Some inner ear defects (4 dpf)
								Altered structure of retinal pigmented epithelium (decreased thickness, cellular disorganization, lack of microvilli) (4 dpf)
								Absence of inflated swim bladder (4 dpf, 7 dpf)
								Altered musculature (decreased eosin staining, disorganized muscle fibers, decreased number of syncytial nuclei) (4 dpf, 7 dpf)
								Decreased oro-anal tract development (7 dpf)
								Decreased motility (7 dpf)
								Increased mortality (first 7 days of life)
GRN	CLN11	614706 (ceroid lipofuscinosis, neuronal, 11); 607485 (aphasia, primary progressive); 607485 (frontotemporal lobar degeneration with ubiquitin-positive inclusions)	grna, grnb	Granulin a, b	N/A	Morpholino	Two morpholinos target adjacent sequences in grna 5' UTR	Decreased number of Pax7+ myogenic progenitor cells (MPCs) (24 hpf)	GrnA regulates hepatic and myogenic progenitor cells via Met (receptor tyrosine kinase) signaling	Li et al., J. Biol. Chem. (2010); Li et al., Sci. Rep. (2013)
								Decreased proliferation and increased apoptosis of Pax7+ MPCs (20 hpf, 24 hpf)
								Altered expression of myogenesis markers (24 hpf)
								Myofiber pathologies (decreased cross-sectional area, increased myofiber number, presence of hypotrophic myofibers) (1 dpf, 3 dpf, 6 dpf)
								Slightly decreased exocrine pancreas size (72 hpf)
								Decreased hepatic outgrowth and maturation (72 hpf)
								Decreased liver size (72 hpf, 4 dpf)
								Decreased hepatocyte proliferation (4 dpf)
								Increased hepatocyte apoptosis (4 dpf)
GRN	CLN11	614706	grna, grnb	Granulin a, b	N/A	Morpholino	Morpholino targets grnb	Decreased number of Pax7+ MPCs (24 hpf), milder than corresponding phenotype due to grna knockdown (see previous row)		Li et al., Sci. Rep. (2013)
GRN	CLN11	614706	grna, grnb	Granulin a, b	N/A	Morpholino	Morpholino targets grna 5' ATG (MO1) or grna 5' UTR (MO2)	Truncation and increased premature branching of motor neurons (MO1 and MO2 morphants) (27 hpf)		Chitramuthu et al., Mol. Neurodegener. (2010); Chitramuthu et al., PLoS One (2017)
								Abnormal somite boundaries (MO2) (27 hpf)
								Disorganized/mislocalized nicotinic acetylcholine receptor clusters (MO2) (27 hpf)
								Stalling of axon outgrowth at horizontal myoseptum (MO2) (30 hpf, 48 hpf, 72 hpf)
								Disrupted development of multiple neural structures (MO2) (36 hpf)
								Decreased motility in response to touch (48 hpf, 72 hpf)
								Decreased body length and decreased length of spinal cord (MO2) (larvae)
GRN	CLN11	614706	grna, grnb	Granulin a, b	N/A	Morpholino	Morpholino targets grnb 5' UTR	Reduced head size (24 hpf)		Chitramuthu et al., Mol. Neurodegener. (2010)
GRN	CLN11	614706	grna, grnb	Granulin a, b	N/A	Morpholino	Morpholino targets grna 5' UTR	Axonal shortening (30 hpf)		Laird et al., PLoS One (2010); De Muynck et al., Neurobiol. Aging (2013)
GRN	CLN11	614706	grna, grnb	Granulin a, b	N/A	Morpholino	Morpholino targets grnb 5' UTR	Axonal shortening (30 hpf)		Laird et al., PLoS One (2010)
GRN	CLN11	614706	grna, grnb	Granulin a, b	N/A	Morpholino	Morpholino targets grna ATG	Axonal shortening (30 hpf)		Laird et al., PLoS One (2010)
GRN	CLN11	614706	grna, grnb	Granulin a, b	N/A	Morpholino	Morpholino targets grnb ATG	Axonal shortening (30 hpf)		Laird et al., PLoS One (2010)
GRN	CLN11	614706	grna, grnb	Granulin a, b	N/A	Morpholino	Co-injection of ATP-targeting MOs for grna and grnb (see previous two rows)	Axonal shortening (30 hpf)		Laird et al., PLoS One (2010)
TPP1	CLN2/Jansky-Bielschowsky disease	204500 (ceroid lipofuscinosis, neuronal, 2); 609270 (spinocerebellar ataxia, autosomal recessive 7)	tpp1	Tripeptidyl peptidase 1	tpp1sa11/sa11	N-ethyl-N-nitrosourea	Nonsense (T>A substitution encoding stop codon in exon 3)	Early developmental abnormalities (microphthalmia, small head, loss of jaw) (48 hpf, 72 hpf)		Mahmood et al., Brain (2013); Busch-Nentwich et al., ZFIN Direct Data Submission (2013); Busch-Nentwich et al., ZFIN Direct Data Submission (2010)
								Enlarged lysosomes and accumulation of mitochondrial ATP synthase subunit c in multiple regions (48 hpf)
								Neuron loss (48 hpf, 72 hpf), astrocytosis (48 hpf)
								Early onset apoptosis in multiple regions (48 hpf, 54 hpf)
								Decreased cell proliferation in multiple regions (48 hpf, 54 hpf, 72 hpf)
								Disrupted axon tracking (48 hpf, 54 hpf, 72 hpf)
								Decreased cell proliferation (48 hpf, 54 hpf, 72 hpf)
								Decreased touch response (48 hpf), abnormal locomotor activity (72 hpf, 96 hpf)
								Lack of swim bladder inflation
								Decreased survival (median survival 5 dpf)
TPP1	CLN2/Jansky-Bielschowsky disease	204500	tpp1	Tripeptidyl peptidase 1	tpp1hu3587/hu3587	N-ethyl-N-nitrosourea	Nonsense (T>A substitution encoding stop codon in exon 11)	Early developmental abnormalities (microphthalmia, a small head, loss of jaw) (48 hpf, 72 hpf)		Mahmood et al., Brain (2013); Busch-Nentwich et al., ZFIN Direct Data Submission (2010)
TPP1	CLN2/Jansky-Bielschowsky disease	204500	tpp1	Tripeptidyl peptidase 1	N/A	Morpholino	Morpholino targets tpp1 ATG	Early developmental abnormalities (microphthalmia, a small head, loss of jaw) (48 hpf, 72 hpf)		Mahmood et al., Brain (2013)
TPP1	CLN2/Jansky-Bielschowsky disease	204500	tpp1	Tripeptidyl peptidase 1	N/A	Morpholino	Morpholino targets splice donor site of tpp1 exon 2	Early developmental abnormalities (microphthalmia, a small head, loss of jaw) (48 hpf, 72 hpf)		Mahmood et al., Brain (2013)
								Disrupted axon tracking (48 hpf)
								Decreased cell proliferation (48 hpf)
Integral membrane protein disorders
CTNS	Cystinosis	219900 (late-onset juvenile or adolescent nephropathic); 219800 (nephropathic; atypical neuropathic); 219750 (ocular nonnephropathic)	ctns	Cystinosin, lysosomal cystine transporter	ctnssa14661/sa14661	N-ethyl-N-nitrosourea	Nonsense (C>T substitution encoding stop codon in exon 8)	Developmental delay, increased embryonic mortality, altered gross morphology (3 hpf-4 dpf)		Elmonem et al., Sci. Rep. (2017); Busch-Nentwich et al., ZFIN Direct Data Submission (2013)
								Increased apoptosis (5 dpf)
								Kidney pathologies (abnormal morphology, enlarged lysosomes, impaired glomerular and tubule function) (3-6 dpf)
								Cystine accumulation (6 dpf, 8 mpf)
CTNS	Cystinosis	219900 (late-onset juvenile or adolescent nephropathic); 219800 (nephropathic; atypical neuropathic); 219750 (ocular nonnephropathic)	ctns	Cystinosin, lysosomal cystine transporter	N/A	Morpholino	Morpholino targets ctns 5' UTR	Developmental delay, altered gross morphology (4 dpf)		Elmonem et al., Sci. Rep. (2017)
								Cystine accumulation (larvae)
CTNS	Cystinosis	219900 (late-onset juvenile or adolescent nephropathic); 219800 (nephropathic; atypical neuropathic); 219750 (ocular nonnephropathic)	ctns	Cystinosin, lysosomal cystine transporter	ctnszh601/zh601	TALENs	Frameshift/nonsense (8 bp deletion in exon 3)	Increased autophagic vacuoles (5 dpf) and LC3-II level (3 mpf) in pronephric tubules		Festa et al., Nat. Commun. (2018)
								Cystine accumulation (5 dpf)
NPC1	Niemann-Pick disease type C1; type D	257220	npc1	Niemann-Pick disease, type C1	N/A	Morpholino	Morpholino targets npc1 ATG	Delayed epiboly (6-10.25 hpf)		Schwend et al., J. Lipid Res. (2011); Louwette et al., Hum. Mol. Genet. (2013); Chu et al., Cell (2015)
								Disorganized actin cytoskeleton (90-100% epiboly stage)
								Body axis defects (6-somite-22 hpf)
								Increased cell death in multiple regions (22 hpf, 24 hpf), malformed head (24 hpf), MO dose-dependent early mortality
								Cholesterol accumulation (24 hpf)
								Thrombocytopenia, mild anemia (72 hpf)
NPC1	Niemann-Pick disease type C1; type D	257220	npc1	Niemann-Pick disease, type C1	N/A	Morpholino	Morpholino targets splice acceptor site of npc1 exon 13	Delayed epiboly		Schwend et al., J. Lipid Res. (2011)
NPC1	Niemann-Pick disease type C1; type D	257220	npc1	Niemann-Pick disease, type C1	npc1ihb334/ihb334	CRISPR-Cas9	Frameshift/nonsense (2 bp insertion in exon 2)	Decreased lifespan (significant death before adult stage, death by 8 mpf)		Lin et al., Biol. Chem. (2018)
								Decreased body length (2-6 mpf), ataxia (4 mpf)
NPC1	Niemann-Pick disease type C1; type D	257220	npc1	Niemann-Pick disease, type C1	npc1ihb335/ihb335	CRISPR-Cas9	Frameshift/nonsense (7 bp deletion in exon 2)	Hepatosplenomegaly, abnormality liver histology and lipid accumulation in liver (4 mpf)
								Purkinje cell loss (4 mpf)
NPC1	Niemann-Pick disease type C1; type D	257220	npc1	Niemann-Pick disease, type C1	npc1hg37/hg37	CRISPR-Cas9	Frameshift/nonsense (net 4 bp insertion [1 bp deletion, 5 bp insertion] in exon 7)	Cholesterol accumulation in multiple regions (2-7 dpf)		Tseng et al., Dis. Model Mech. (2018)
								Increased LysoTracker staining in neuromasts (5 dpf)
								Abnormal liver histology (7 dpf, 9 wpf)
								Decreased size (7 wpf)
								Axonal spheroids, disorganized Purkinje neurons (9 wpf)
								Balance defect during swimming
								Significant mortality between late larval and adolescent stages, infertility, death by 6 mpf
NPC1	Niemann-Pick disease type C1; type D	257220	npc1	Niemann-Pick disease, type C1	npc1y535/y535	CRISPR-Cas9	Frameshift/nonsense (net 1 bp insertion [8 bp deletion, 9 bp insertion] in exon 2)	similar phenotypes as hg37 allele (see previous row)		Tseng et al., Dis. Model Mech. (2018)
SCARB2	Action myoclonus-renal syndrome	254900	scarb2a, scarb2b, scarb2c	Scavenger receptor class B, member 2a/b/c	scarb2ahi1463Tg/hi1463Tg	DNA insertion	Transgenic insertion in intron 1	Altered hindbrain morphology (1 dpf)		Golling et al., Nat. Genet. (2002); Amsterdam et al., PNAS (2004); Diaz-Tellez et al., Dev. Dyn. (2016)
								Notochord formation defects (24 hpf, 3 dpf), abnormal notochordal basement membrane assembly (30 hpf, 3 dpf)
								Decreased pigmentation
								Misshapen head (2 dpf, 5 dpf)
								Increased body curvature (5 dpf)
								Underdeveloped liver and gut (5 dpf)
								Early mortality (7-8 dpf)
SCARB2	Action myoclonus-renal syndrome	254900	scarb2a, scarb2b, scarb2c	Scavenger receptor class B, member 2a/b/c	scarb2ahi2715Tg/hi2715Tg	DNA insertion	Transgenic insertion in intron 1	Altered hindbrain morphology (1 dpf)		Amsterdam et al., PNAS (2004)
								Decreased pigmentation (2 dpf, 5 dpf)
								Misshapen head (2 dpf, 5 dpf)
								Increased body curvature (5 dpf)
								Underdeveloped liver and gut (5 dpf)
Glycogen storage disease
GAA	Pompe disease	232300	gaa	Glucosidase, alpha; acid	gaazf752/zf752	TALENs	Frameshift/nonsense (13 bp deletion in exon 1)	Glycogen granule accumulation in multiple tissues (adult)		Wu et al., DNA Cell Biol. (2017)
								Accumulation of glycogen granules and autophagic bodies in skeletal muscle (adult)
Glycoproteinosis
MANBA	β-mannosidosis	248510	manba	Mannosidase, beta A, lysosomal	N/A	Morpholino	Morpholino targets splice donor site of manba exon 2	Pericardial edema (72 hpf)		Ko et al., Am. J. Hum. Genet. (2017)
								Loss of pronephros-specific fluorescence (72 hpf)
Mucopolysaccharidosis
IDS	MPS II/Hunter syndrome	309900	ids	Iduronate 2-sulfatase	N/A	Morpholino	Morpholino targets ids ATG	Impaired early development, >50 % mortality by 24 hpf	Morphants exhibit increased TGF-β (24 hpf), increased canonical Wnt (3 dpf, 5 dpf), and decreased Shh signaling (within first 48 h)	Moro et al., Matrix Biol. (2010); Costa et al., Hum. Mol. Genet. (2017); Bellesso et al., Hum. Mol. Genet. (2018)
								Altered expression pattern of early development markers (increased mesendoderm expansion) (shield stage)
								Small head, shortened trunk, craniofacial deformities (5 dpf)
								Abnormal heart morphogenesis and cardiac trabeculation (4 dpf, 5 dpf, 10 dpf, 15 dpf)
IDS	MPS II/Hunter syndrome	309900	ids	Iduronate 2-sulfatase	idsia200/ia200	CRISPR-Cas9	Frameshift/nonsense (5 bp deletion in exon 2)	Hepatomegaly (3 mpf)	Decreased FGF signaling (2 dpf, 12 mpf)	Bellesso et al., Hum. Mol. Genet. (2018)
								Impaired expression of bone development markers (4-15 dpf, 12 mpf)
								Kyphosis/scoliosis (15 mpf)
Lysosome-related organelle (LRO) disorders
HPS5	Hermansky-Pudlak disease type 5	614074	hps5	HPS5 biogenesis of lysosomal organelles complex 2 subunit 2	hsp5m454/m454 (snow white)	N-ethyl-N-nitrosourea	Missense (T>A (I76N) substitution in exon 3)	Oculocutaneous hypopigmentation (2-7 dpf)		Daly et al., Genetics (2013); Driever et al., Development (1996); Stemple et al., Development (1996)
								Decreased melanosome number, abnormal melanosome morphology and distribution (2-7 dpf)
								Microphthalmia (2 dpf)
								Abnormal morphology of notochord cells (1 dpf), shortened notochord (3 dpf)
								Lack of swim bladder inflation
								Reduced body length (5 dpf)
								Death between 7-12 dpf
HPS5	Hermansky-Pudlak disease type 5	614074	hps5	HPS5 biogenesis of lysosomal organelles complex 2 subunit 2	N/A	Morpholino	Morpholino targets splice donor site of exon 4	Similar phenotypes as m454 mutant (see previous row)		Daly et al., Genetics (2013)
HPS7	Hermansky-Pudlak disease type 7	614076	dtnbp1a, dtnbp1b	Dystrobrevin binding protein 1a, 1b	dtnbp1aihb819/ihb819	CRISPR-Cas9	Frameshift (2 bp deletion in exon 2)	Decreased iridophore reflection and melanin level (4.5 hpf)		Chen et al., Genetics (2018)
								Poor growth and decreased survival
LYST	Chédiak-Higashi disease	214500	lyst	Lysosomal trafficking regulator	lystmuz107/muz107	N-ethyl-N-nitrosourea	Nonsense (C>T substitution encoding stop codon)	Hepatomegaly (7 dpf), liver steatosis (8 dpf)		Kim et al., PLoS One (2015)
								Pale skin tone, kidney defects
